# Supplementary material for: Pharmacochemical Studies of Synthesized Coumarin–Isoxazole–Pyridine Hybrids
Source: Molecules. 2025 Apr 2;30(7):1592. doi: 10.3390/molecules30071592 (PMC11990191; doi:10.3390/molecules30071592)
Supplement: Supplementary file 1 [file molecules-30-01592-s001.zip]

Archive with 1 entries (1 files):
- molecules-3531810-supplementary.pdf
